# Supplementary material for: Molecular characterization and phylogenetic study of African swine fever virus isolates from recent outbreaks in Uganda (2010–2013)
Source: Virol J. 2013 Aug 1;10:247. doi: 10.1186/1743-422X-10-247 (PMC3735491; doi:10.1186/1743-422X-10-247)
Supplement: Additional file 1 — Summary of African swine fever virus isolates from previous studies used in phylogenetic analysis. The file contains a table with African swine fever virus isolates obtained from Data bases, with accession numbers, genotypes and their reference. These were used for phylogenetic analysis with the isolates obtained in this study. [file 1743-422X-10-247-S1.csv]

Name of Isolate	Country of Origin	p72 genotype	p72 GenBank accession number	P54 genotype	P54 GenBank accession number	Reference
Ug03P.4	Uganda	IX	GQ916934.1	IX	FJ174434.1	[15]
UGA2003/1	Uganda	IX	AY351564.1			[28]
UG07.F7	Uganda	IX	GQ477143.1	IX	GQ477150.1	[14]
UG07.Wak4	Uganda	IX	GQ477141.1	IX	GQ477148.1	[14]
UG07.Wak2	Uganda	IX	GQ477139.1	IX	GQ477146.1	[14]
UG07.F8	Uganda	IX	GQ477144.1	IX	GQ477151.1	[14]
UG07.Mukono	Uganda	IX	GQ477142.1	IX	GQ477149.1	[14]
UG07.Wak3	Uganda	IX	GQ477140.1	IX	GQ477147.1	[14]
UG07.Wak1	Uganda	IX	GQ477138.1	IX	GQ477145.1	[14]
Ug03P.2	Uganda	IX	FJ154432.1			[15]
Ug03H.3	Uganda	IX	FJ154430.1	IX	FJ174433.1	[15]
Ug03P.6	Uganda	IX	FJ154433.1	IX	FJ174436.1	[15]
Ug03P.1	Uganda	IX	FJ154431.1			[15]
Ug03H.2	Uganda	IX	FJ154429.1	IX	FJ174432.1	[15]
UGA/3/95	Uganda	X	AF449476.1			[22]
Ug03P.4	Uganda			IX	FJ174434.1	[15]
Ug03P.5	Uganda			IX	FJ174435.1	[15]
Ug64	Uganda	X	FJ174383.1	X	FJ174430.1	[15]
TAN/12/Ifakara	Tanzania	II	JX391992.1			[29]
TAN/11/Ludewa	Tanzania	II	JX391990.1			[29]
TAN/11/Temeke	Tanzania	II	JX391991.1			[29]
TAN/10/Tukuyu	Tanzania	II	JX391988.1			[29]
TAN/11/Chunya	Tanzania	II	JX391989.1			[29]
TAN/08/MABIBO	Tanzania			XV	GQ410768.1	[30]
TAN/08/MAZIMBU	Tanzania			XV	GQ410767.1	[30]
TAN/08/TURIANI	Tanzania			XV	GQ410771.1	[30]
Con09/Abo	Congo	IX	HQ645946.1			[31]
Con09/Pk45	Congo	IX	HQ645944.1			[31]
Con09/PN003	Congo	I	HQ645947.1			[31]
Con09/Bzz020	Congo	IX	HQ645945.1			[31]
Con09/Ni16	Congo	I	HQ645943.1			[31]
MWHOG/9	Malawi	X	AY351565.1			[28]
MWHOG/3	Malawi	X	AY351549.1			[28]
MWHOG/1	Malawi	X	AY351548.1			[28]
MOZ/2001/1	Mozambique	VIII	AY351516.1			[28]
MOZ/2002/1	Mozambique	II	AY351517.1			[28]
MOZ/2002/2	Mozambique	II	AY351518.1			[28]
MOZ-77/98	Mozambique	II	AY538726.1			[28]
MOZ-70/98	Mozambique	II	AY274459.1			[28]
Ken11/KakSP	Kenya	IX	KC112567.1	IX	KC112574.1	[27]
Ken11/Kia2.1	Kenya	IX	KC112565.1	IX	KC112572.1	[27]
Ken10/Kis028	Kenya	IX	KC112563.1	IX	KC112570.1	[27]
Ken10/KAKFA1	Kenya	IX	KC112561.1	IX	KC112568.1	[27]
Ken11/ThikP06	Kenya	IX	KC112566.1	IX	KC112573.1	[27]
BUR/2/84	Burundi	X	AF449464.1			[22]
BUR/1/84 V	Burundi	X	AF449463.1			[22]
Georgia 2007	Georgia	II	AM999764.1			[32]
Ken11/Bus1.2	Kenya	IX		IX	KC112571.1	[27]
Ken10/Kis027	Kenya	IX		IX	KC112569.1	[27]
Ken08DP/Ndhiwa	Kenya			X	JN590915.1	[33]
Ken08DP/Nyarongi	Kenya			X	JN590916.1	[33]
Ken08BP/HB	Kenya			X	JN590914.1	[33]
