# Supplementary material for: Molecular characterization and phylogenetic study of African swine fever virus isolates from recent outbreaks in Uganda (2010–2013)
Source: Virol J. 2013 Aug 1;10:247. doi: 10.1186/1743-422X-10-247 (PMC3735491; doi:10.1186/1743-422X-10-247)
Supplement: Additional file 2 — Accession numbers of sequences used to characterize ASFV isolates obtained in this study. The file contains a table with African swine fever virus isolates obtained from this study, year of outbreak, p72 and P54 genotype accession numbers, and the district where ASF outbreak occurred. [file 1743-422X-10-247-S2.csv]

Isolate name	Year of outbreak	District	p72 GenBank accession number	P54 GenBank accession Number
Ug13.Busia2	2013	Busia	KC990906	KC990888
Ug13.Busia1	2013	Busia	KC990905	KC990887
Ug12.Kampala4	2012	Kampala	KC990904	KC990889
Ug.12.Kyenjojo	2012	Kyenjojo	KC990903	�
Ug10.Amuru	2010	Amuru	KC990902	KC990886
Ug12.Wakiso	2012	Wakiso	KC990901	KC990885
Ug12.Kampala3	2012	Kampala	KC990900	KC990884
Ug12.Lira	2012	Lira	KC990899	KC990883
Ug10.Moyo2	2010	Moyo	KC990898	KC990882
Ug10.Moyo1	2010	Moyo	KC990897	KC990881
Ug10.Tororo	2010	Tororo	KC990896	KC990880
Ug11.Mpigi	2011	Mpigi	KC990895	KC990879
Ug10.Adjumani2	2010	Adjumani	KC990894	KC990878
Ug11.Kampala2	2011	Kampala	KC990893	KC990877
Ug10.Kumi	2010	Kumi	KC990892	KC990876
Ug12.Kabale1	2012	Kabale	KC990890	KC990875
Ug13.Kampala1	2013	Kampala	KC990891	KC990874
